# Supplementary material for: Long-Term Evaluation of Poly(lactic acid) (PLA) Implants in a Horse: An Experimental Pilot Study
Source: Molecules. 2021 Nov 29;26(23):7224. doi: 10.3390/molecules26237224 (PMC8658935; doi:10.3390/molecules26237224)
Supplement: Supplementary file 1 [file molecules-26-07224-s001.zip]

Archive with 1 entries (1 files):
- molecules-1444465-supplementary.pdf
